# Supplementary material for: A TTPA deletion is associated with retinopathy with vitamin E deficiency in the English Cocker Spaniel dog
Source: G3 (Bethesda). 2025 Jan 28;15(4):jkaf016. doi: 10.1093/g3journal/jkaf016 (PMC12005162; doi:10.1093/g3journal/jkaf016)
Supplement: jkaf016_Supplementary_Data [file jkaf016_supplementary_data.zip]

Archive with 3 entries (3 files):
- S1_Figure_G3-2024-405446.pdf
- S1_Table_G3-2024-405446.pdf
- S2_Table_G3-2024-405446.pdf
